# Supplementary material for: Ozone ultrafine bubble water inhibits the early formation of Candida albicans biofilms
Source: PLoS One. 2021 Dec 10;16(12):e0261180. doi: 10.1371/journal.pone.0261180 (PMC8664219; doi:10.1371/journal.pone.0261180)
Supplement: S1 File — (XLSX) [file pone.0261180.s001.xlsx]

## Sheet: Sheet1
	Fig1:24-h Biofilm quantification
		Control	OUFBW6	OUFBW9	OUFBW11	OFEAS
	1	55000000	43000000	54000000	48000000	54000000
	2	48000000	40000000	53000000	16000000	45000000
	3	65000000	43000000	36000000	29000000	41000000
	4	46000000	48000000	37000000	17000000	83000000
	5	58000000	38000000	41000000	22000000	57000000
	6	61000000	34000000	40000000	33000000	65000000
	7	53000000	55000000	35000000	39000000	53000000
	8	62000000	43000000	28000000	30000000	42000000
	AVE	56000000	43000000	40500000	29250000	55000000
	SD	6.76123e+06	6.36957e+06	8.92829e+06	1.09512e+07	1.39284e+07
