# Supplementary material for: Ozone ultrafine bubble water inhibits the early formation of Candida albicans biofilms
Source: PLoS One. 2021 Dec 10;16(12):e0261180. doi: 10.1371/journal.pone.0261180 (PMC8664219; doi:10.1371/journal.pone.0261180)
Supplement: S2 File — (XLSX) [file pone.0261180.s002.xlsx]

## Sheet: Sheet1
	Fig2: Time point CFU assay
0h						3h						5h
	Control	OUFBW6	OUFBW9	OUFBW11	OFEAS		Control	OUFBW6	OUFBW9	OUFBW11	OFEAS		Control	OUFBW6	OUFBW9	OUFBW11	OFEAS
1	18	26	6	6	25	1	84	70	34	3	118	1	200	194	80	12	196
2	19	11	7	3	24	2	176	74	35	5	127	2	291	227	141	68	191
3	33	19	19	6	29	3	137	49	47	2	135	3	286	265	190	9	287
4	33	11	3	10	31	4	123	74	35	10	108	4	446	166	70	34	320
5	36	38	15	4	16	5	110	91	57	15	145	5	365	273	136	11	205
6	32	7	22	2	41	6	105	72	37	8	136	6	369	255	177	17	267
7	16	16	16	9	29	7	156	91	17	6	135	7	198	318	81	20	414
8	45	43	15	7	25	8	92	73	24	16	185	8	314	321	99	28	455
	Control	OUFBW6	OUFBW9	OUFBW11	OFEAS		Control	OUFBW6	OUFBW9	OUFBW11	OFEAS		Control	OUFBW6	OUFBW9	OUFBW11	OFEAS
AVE	29	21.375	12.875	5.875	27.5	AVE	122.875	74.25	35.75	8.125	136.125	AVE	308.625	252.375	121.75	24.875	291.875
SD	10.2539	13.2119	6.74934	2.79987	7.13142	SD	31.778	13.2207	12.3837	5.22186	22.9063	SD	85.0075	54.9284	46.1109	19.4528	99.9092
