# Supplementary material for: Ozone ultrafine bubble water inhibits the early formation of Candida albicans biofilms
Source: PLoS One. 2021 Dec 10;16(12):e0261180. doi: 10.1371/journal.pone.0261180 (PMC8664219; doi:10.1371/journal.pone.0261180)
Supplement: S3 File — (XLSX) [file pone.0261180.s003.xlsx]

## Sheet: Data
Software Version	3.03.14
Experiment File Path:	C:\Users\Public\Documents\Experiments\2021119.xpt
Protocol File Path:	C:\Users\Public\Documents\Protocols\Ca 405.prt
Plate Number	Plate 2
Date	2021-01-19
Time	13:19:20
Reader Type:	Synergy HTX
Reader Serial Number:	18013023
Reading Type	Reader
Procedure Details
Plate Type	96 WELL PLATE
Eject plate on completion
Set Temperature	Setpoint 37°C, Gradient 0 °C
	Preheat before moving to next step
Start Kinetic	Runtime 36:00:00 (HH:MM:SS), Interval 1:00:00, 37 Reads
Shake	Linear: Continuous
	Frequency: 567 cpm (3 mm)
Read	Absorbance Endpoint
	Full Plate
	Wavelengths: 540
	Read Speed: Normal, Delay: 100 msec, Measurements/Data Point: 8
End Kinetic
Layout
		1	2	3	4	5	6	7	8	9	10	11	12
	A													Well ID
	B	BLK	BLK	BLK	BLK	BLK	BLK	BLK	BLK	BLK	BLK	BLK	BLK	Well ID
	C	SPL1	SPL1	SPL1	SPL1	SPL1	SPL1	SPL1	SPL1	SPL1	SPL1	SPL1	SPL1	Well ID
	D	SPL2	SPL2	SPL2	SPL2	SPL2	SPL2	SPL2	SPL2	SPL2	SPL2	SPL2	SPL2	Well ID
	E	SPL3	SPL3	SPL3	SPL3	SPL3	SPL3	SPL3	SPL3	SPL3	SPL3	SPL3	SPL3	Well ID
	F	SPL4	SPL4	SPL4	SPL4	SPL4	SPL4	SPL4	SPL4	SPL4	SPL4	SPL4	SPL4	Well ID
	G	SPL5	SPL5	SPL5	SPL5	SPL5	SPL5	SPL5	SPL5	SPL5	SPL5	SPL5	SPL5	Well ID
	H													Well ID
540
	Time	T° 540	B1	B2	B3	B4	B5	B6	B7	B8	B9	B10	B11	B12	C1	C2	C3	C4	C5	C6	C7	C8	C9	C10	C11	C12	D1	D2	D3	D4	D5	D6	D7	D8	D9	D10	D11	D12	E1	E2	E3	E4	E5	E6	E7	E8	E9	E10	E11
	00:59:20	37	0.078	0.358	0.349	0.333	0.323	0.326	0.342	0.304	0.335	0.338	0.331	0.077	0.078	0.381	0.398	0.384	0.391	0.37	0.386	0.346	0.398	0.379	0.361	0.078	0.079	0.399	0.375	0.381	0.363	0.375	0.525	0.362	0.379	0.399	0.358	0.079	0.078	0.421	0.372	0.404	0.355	0.389	0.414	0.421	0.419	0.367	0.378
	01:59:20	37	0.078	0.372	0.362	0.346	0.337	0.34	0.357	0.317	0.349	0.352	0.345	0.077	0.077	0.389	0.409	0.394	0.401	0.378	0.439	0.401	0.441	0.429	0.409	0.078	0.078	0.408	0.385	0.389	0.371	0.388	0.605	0.421	0.434	0.455	0.398	0.078	0.077	0.47	0.386	0.417	0.367	0.399	0.468	0.494	0.463	0.416	0.425
	02:59:20	37	0.077	0.385	0.374	0.358	0.35	0.353	0.37	0.328	0.361	0.364	0.357	0.077	0.077	0.396	0.42	0.405	0.41	0.387	0.555	0.515	0.555	0.547	0.511	0.077	0.078	0.418	0.391	0.404	0.38	0.4	0.773	0.548	0.558	0.59	0.496	0.078	0.077	0.487	0.396	0.425	0.376	0.408	0.605	0.615	0.585	0.533	0.534
	03:59:20	37	0.077	0.397	0.385	0.369	0.361	0.364	0.382	0.338	0.372	0.376	0.367	0.076	0.077	0.404	0.429	0.415	0.417	0.396	0.728	0.679	0.725	0.731	0.683	0.077	0.078	0.425	0.402	0.41	0.389	0.411	1.04	0.723	0.753	0.773	0.655	0.078	0.077	0.499	0.406	0.432	0.385	0.419	0.785	0.774	0.735	0.705	0.697
	04:59:20	37	0.077	0.407	0.395	0.378	0.372	0.374	0.392	0.347	0.382	0.386	0.377	0.076	0.077	0.412	0.44	0.426	0.427	0.406	0.864	0.814	0.752	0.889	0.807	0.077	0.078	0.435	0.41	0.425	0.4	0.42	1.2	0.869	0.897	0.919	0.77	0.078	0.077	0.509	0.439	0.443	0.398	0.427	0.906	0.881	0.854	0.834	0.8
	05:59:20	36.9	0.077	0.417	0.404	0.387	0.382	0.386	0.401	0.355	0.392	0.395	0.385	0.076	0.077	0.422	0.453	0.438	0.438	0.418	1.026	0.978	0.85	1.025	0.967	0.077	0.078	0.446	0.421	0.432	0.412	0.432	1.287	1.031	1.063	1.077	0.919	0.078	0.077	0.522	0.45	0.454	0.41	0.439	1.037	1.003	0.991	0.996	0.937
	06:59:20	37	0.077	0.427	0.412	0.395	0.39	0.424	0.409	0.362	0.4	0.404	0.393	0.076	0.076	0.435	0.468	0.451	0.452	0.434	1.086	1.039	0.87	1.071	1.021	0.077	0.078	0.458	0.434	0.441	0.428	0.445	1.263	1.085	1.1	1.123	0.965	0.077	0.077	0.536	0.491	0.469	0.428	0.453	1.079	1.043	1.029	1.048	0.978
	07:59:20	37	0.077	0.435	0.419	0.403	0.398	0.525	0.416	0.369	0.408	0.411	0.4	0.076	0.076	0.452	0.489	0.471	0.471	0.459	1.146	1.104	0.929	1.111	1.065	0.077	0.078	0.474	0.455	0.453	0.452	0.464	1.267	1.14	1.148	1.174	1.009	0.077	0.077	0.556	0.525	0.492	0.458	0.472	1.127	1.095	1.073	1.092	1.015
	08:59:20	37	0.077	0.443	0.426	0.408	0.405	0.347	0.423	0.375	0.414	0.418	0.406	0.076	0.076	0.479	0.521	0.499	0.503	0.494	1.194	1.154	0.994	1.152	1.105	0.077	0.078	0.5	0.484	0.463	0.488	0.492	1.277	1.187	1.187	1.214	1.04	0.077	0.077	0.585	0.587	0.529	0.495	0.504	1.159	1.113	1.106	1.121	1.049
	09:59:20	37	0.077	0.45	0.432	0.415	0.412	0.489	0.429	0.38	0.421	0.424	0.412	0.076	0.076	0.526	0.575	0.546	0.554	0.546	1.224	1.151	1.122	1.183	1.135	0.077	0.078	0.542	0.532	0.484	0.544	0.542	1.281	1.22	1.216	1.245	1.061	0.077	0.077	0.628	0.706	0.589	0.558	0.555	1.178	1.134	1.13	1.144	1.066
	10:59:20	37	0.077	0.457	0.438	0.42	0.418	0.562	0.435	0.385	0.426	0.429	0.417	0.076	0.076	0.603	0.657	0.623	0.632	0.628	1.233	1.106	1.018	1.208	1.153	0.077	0.078	0.599	0.62	0.516	0.63	0.619	1.29	1.239	1.234	1.268	1.065	0.077	0.077	0.701	0.855	0.675	0.654	0.644	1.167	1.145	1.137	1.156	1.057
	11:59:20	37	0.077	0.463	0.443	0.425	0.424	0.618	0.44	0.389	0.431	0.434	0.421	0.076	0.076	0.712	0.762	0.726	0.744	0.737	1.221	1.049	1.021	1.219	1.158	0.077	0.077	0.706	0.747	0.572	0.753	0.725	1.28	1.241	1.238	1.276	1.056	0.077	0.077	0.81	1.096	0.802	0.785	0.779	1.125	1.131	1.124	1.152	1.023
	12:59:20	36.9	0.077	0.469	0.448	0.43	0.429	0.574	0.444	0.393	0.436	0.438	0.426	0.076	0.076	0.898	0.943	0.907	0.925	0.91	1.188	1.007	1.017	1.222	1.155	0.077	0.077	0.878	0.95	0.673	0.942	0.916	1.246	1.23	1.233	1.278	1.037	0.077	0.076	0.986	1.224	0.997	0.963	0.964	0.95	1.108	1.097	1.141	0.962
Blank 540
	Time	B1	B2	B3	B4	B5	B6	B7	B8	B9	B10	B11	B12	C1	C2	C3	C4	C5	C6	C7	C8	C9	C10	C11	C12	D1	D2	D3	D4	D5	D6	D7	D8	D9	D10	D11	D12	E1	E2	E3	E4	E5	E6	E7	E8	E9	E10	E11	E12
	00:59:20	-0.213	0.067	0.057	0.042	0.032	0.035	0.051	0.013	0.043	0.046	0.04	-0.214	-0.213	0.09	0.107	0.093	0.099	0.079	0.094	0.055	0.107	0.087	0.07	-0.213	-0.212	0.108	0.084	0.09	0.072	0.084	0.234	0.071	0.088	0.107	0.066	-0.212	-0.213	0.13	0.081	0.113	0.064	0.098	0.123	0.13	0.128	0.076	0.087	-0.212
	01:59:20	-0.225	0.069	0.06	0.044	0.035	0.037	0.054	0.014	0.046	0.049	0.042	-0.226	-0.225	0.087	0.106	0.092	0.098	0.075	0.136	0.098	0.138	0.127	0.107	-0.225	-0.224	0.105	0.082	0.087	0.069	0.085	0.303	0.119	0.131	0.153	0.095	-0.224	-0.225	0.168	0.084	0.114	0.064	0.097	0.165	0.191	0.161	0.113	0.122	-0.224
	02:59:20	-0.235	0.072	0.061	0.045	0.037	0.04	0.057	0.015	0.048	0.052	0.044	-0.236	-0.236	0.083	0.107	0.092	0.098	0.074	0.242	0.202	0.242	0.234	0.198	-0.236	-0.235	0.105	0.078	0.091	0.067	0.087	0.46	0.235	0.246	0.277	0.183	-0.235	-0.236	0.174	0.083	0.112	0.063	0.096	0.292	0.302	0.272	0.221	0.221	-0.235
	03:59:20	-0.245	0.075	0.063	0.047	0.039	0.042	0.06	0.016	0.05	0.054	0.045	-0.245	-0.245	0.082	0.107	0.093	0.095	0.074	0.406	0.357	0.403	0.409	0.361	-0.245	-0.244	0.103	0.08	0.088	0.067	0.089	0.718	0.401	0.431	0.451	0.333	-0.244	-0.245	0.177	0.084	0.11	0.063	0.097	0.463	0.452	0.413	0.383	0.375	-0.244
	04:59:20	-0.253	0.077	0.065	0.048	0.042	0.044	0.061	0.017	0.052	0.056	0.046	-0.254	-0.254	0.082	0.109	0.096	0.096	0.076	0.534	0.483	0.422	0.558	0.477	-0.253	-0.252	0.105	0.08	0.094	0.07	0.09	0.87	0.539	0.567	0.589	0.44	-0.253	-0.253	0.179	0.109	0.113	0.067	0.097	0.576	0.551	0.524	0.504	0.47	-0.253
	05:59:20	-0.261	0.079	0.066	0.049	0.043	0.048	0.063	0.017	0.054	0.057	0.047	-0.262	-0.262	0.084	0.114	0.1	0.1	0.08	0.688	0.639	0.512	0.687	0.628	-0.261	-0.26	0.108	0.083	0.094	0.074	0.094	0.949	0.693	0.724	0.738	0.581	-0.26	-0.261	0.183	0.112	0.115	0.072	0.1	0.699	0.665	0.653	0.658	0.599	-0.261
	06:59:20	-0.27	0.079	0.064	0.048	0.043	0.076	0.062	0.015	0.053	0.057	0.046	-0.271	-0.271	0.088	0.121	0.104	0.104	0.087	0.739	0.692	0.522	0.724	0.673	-0.27	-0.27	0.111	0.087	0.094	0.081	0.098	0.916	0.737	0.752	0.776	0.617	-0.27	-0.271	0.189	0.143	0.122	0.08	0.105	0.731	0.696	0.682	0.701	0.631	-0.27
	07:59:20	-0.284	0.074	0.057	0.041	0.037	0.163	0.055	0.007	0.046	0.05	0.038	-0.285	-0.285	0.09	0.128	0.109	0.11	0.097	0.784	0.742	0.567	0.75	0.704	-0.285	-0.284	0.113	0.093	0.092	0.09	0.102	0.905	0.779	0.786	0.812	0.647	-0.284	-0.285	0.195	0.164	0.131	0.097	0.111	0.765	0.733	0.711	0.73	0.654	-0.284
	08:59:20	-0.275	0.091	0.074	0.057	0.054	-0.004	0.072	0.023	0.063	0.066	0.054	-0.275	-0.275	0.128	0.17	0.147	0.152	0.143	0.843	0.802	0.643	0.8	0.753	-0.275	-0.274	0.149	0.132	0.111	0.137	0.141	0.925	0.835	0.836	0.863	0.688	-0.274	-0.275	0.234	0.236	0.177	0.144	0.153	0.808	0.761	0.754	0.769	0.697	-0.274
	09:59:20	-0.291	0.082	0.064	0.047	0.044	0.121	0.061	0.012	0.053	0.056	0.044	-0.292	-0.292	0.158	0.207	0.178	0.186	0.178	0.855	0.783	0.753	0.815	0.766	-0.291	-0.291	0.174	0.164	0.116	0.176	0.174	0.913	0.852	0.848	0.877	0.693	-0.291	-0.291	0.259	0.338	0.221	0.19	0.187	0.81	0.766	0.762	0.776	0.698	-0.291
	10:59:20	-0.301	0.078	0.06	0.041	0.04	0.183	0.057	0.006	0.048	0.051	0.039	-0.302	-0.302	0.225	0.278	0.245	0.254	0.25	0.854	0.728	0.639	0.83	0.775	-0.302	-0.301	0.221	0.242	0.138	0.252	0.241	0.911	0.861	0.855	0.889	0.687	-0.301	-0.302	0.322	0.476	0.297	0.276	0.266	0.789	0.766	0.759	0.778	0.679	-0.301
	11:59:20	-0.31	0.076	0.056	0.038	0.037	0.231	0.053	0.002	0.045	0.047	0.035	-0.311	-0.31	0.325	0.375	0.339	0.357	0.351	0.834	0.663	0.634	0.832	0.771	-0.31	-0.309	0.319	0.36	0.185	0.366	0.338	0.893	0.854	0.851	0.889	0.669	-0.31	-0.31	0.424	0.71	0.416	0.398	0.392	0.739	0.745	0.737	0.766	0.637	-0.31
	12:59:20	-0.31	0.082	0.062	0.043	0.043	0.187	0.058	0.006	0.05	0.052	0.039	-0.31	-0.31	0.511	0.556	0.52	0.539	0.524	0.801	0.62	0.63	0.835	0.768	-0.31	-0.309	0.492	0.564	0.286	0.555	0.529	0.859	0.843	0.847	0.891	0.651	-0.309	-0.31	0.599	0.838	0.611	0.577	0.577	0.563	0.722	0.71	0.755	0.576	-0.309
Results
		1	2	3	4	5	6	7	8	9	10	11	12
	A													Max V [Blank 540]
														R-Squared [Blank 540]
														t at Max V [Blank 540]
														Lagtime [Blank 540]
	B	-0.362	-0.304	-0.324	-0.325	-0.314	3.651	-0.33	-0.342	-0.322	-0.335	-0.33	-0.362	Max V [Blank 540]
		1	1	1	1	1	1	1	1	1	1	1	1	R-Squared [Blank 540]
		18:29:20	18:29:20	18:29:20	18:29:20	18:29:20	18:29:20	18:29:20	18:29:20	18:29:20	18:29:20	18:29:20	18:29:20	t at Max V [Blank 540]
		12:58:32	19:23:14	18:30:29	18:16:11	18:55:03	17:21:34	18:28:57	17:38:14	18:32:30	18:20:45	18:02:00	12:58:48	Lagtime [Blank 540]
	C	-0.359	3.156	3.393	3.025	3.025	3.248	2.726	2.599	2.673	2.914	2.711	-0.36	Max V [Blank 540]
		1	1	1	1	1	1	1	1	1	1	1	1	R-Squared [Blank 540]
		18:29:20	13:29:20	13:29:20	12:29:20	12:29:20	13:29:20	03:29:20	05:29:20	03:29:20	03:29:20	03:29:20	18:29:20	t at Max V [Blank 540]
		12:55:11	10:45:52	10:46:51	10:38:00	10:34:06	10:42:26	02:05:06	02:14:34	02:08:44	02:08:57	02:12:13	12:56:18	Lagtime [Blank 540]
	D	-0.362	3.738	3.393	3.001	3.155	3.193	4.296	2.766	3.089	2.889	2.504	-0.364	Max V [Blank 540]
		1	1	1	1	1	1	1	1	1	1	1	1	R-Squared [Blank 540]
		18:29:20	13:29:20	12:29:20	14:29:20	12:29:20	13:29:20	03:29:20	03:29:20	03:29:20	03:29:20	03:29:20	18:29:20	t at Max V [Blank 540]
		12:58:15	11:16:47	10:37:59	11:53:55	10:26:04	10:39:46	02:06:42	01:59:44	02:08:22	02:00:25	02:12:53	12:59:38	Lagtime [Blank 540]
	E	-0.362	2.928	3.89	3.25	2.975	3.078	-2.923	2.499	2.354	2.708	2.567	-0.362	Max V [Blank 540]
		1	1	1	1	1	1	1	1	1	1	1	1	R-Squared [Blank 540]
		18:29:20	12:29:20	11:29:20	12:29:20	12:29:20	12:29:20	12:29:20	03:29:20	03:29:20	03:29:20	03:29:20	18:29:20	t at Max V [Blank 540]
		12:58:48	10:19:07	09:17:38	10:26:14	10:07:05	10:23:39	15:30:02	01:50:23	01:58:07	02:05:51	02:06:56	12:57:42	Lagtime [Blank 540]
	F	-0.36	3.168	2.348	3.165	2.457	2.908	3.223	2.029	2.264	3.056	2.801	-0.362	Max V [Blank 540]
		1	1	1	1	1	1	1	1	1	1	1	1	R-Squared [Blank 540]
		18:29:20	12:29:20	12:29:20	12:29:20	12:29:20	12:29:20	05:29:20	05:29:20	05:29:20	03:29:20	03:29:20	18:29:20	t at Max V [Blank 540]
		12:57:08	10:28:16	09:54:35	10:26:45	10:18:56	10:30:03	02:42:45	02:10:10	02:03:42	02:00:51	02:04:10	12:58:15	Lagtime [Blank 540]
	G	-0.36	3.37	2.541	3.19	3.462	2.518	3.792	3.738	4.196	4.171	-4.12	-0.359	Max V [Blank 540]
		1	1	1	1	1	1	1	1	1	1	1	1	R-Squared [Blank 540]
		18:29:20	12:29:20	08:29:20	04:29:20	12:29:20	12:29:20	03:29:20	03:29:20	03:29:20	03:29:20	10:29:20	18:29:20	t at Max V [Blank 540]
		12:56:52	10:36:19	07:21:59	03:17:45	10:18:06	10:04:48	02:16:41	02:02:57	02:10:01	02:19:07	12:26:47	12:55:11	Lagtime [Blank 540]
	H													Max V [Blank 540]
														R-Squared [Blank 540]
														t at Max V [Blank 540]
														Lagtime [Blank 540]
[truncated: 25 more columns]

## Sheet: analysis
	Fig5. Alamar blue assay
	ozone							control
	1h	0.09	0.107	0.093	0.099	0.079		1h	0.094	0.055	0.107	0.087	0.07
	2h	0.087	0.106	0.092	0.098	0.075		2h	0.136	0.098	0.138	0.127	0.107
	3h	0.083	0.107	0.092	0.098	0.074		3h	0.242	0.202	0.242	0.234	0.198
	4h	0.082	0.107	0.093	0.095	0.074		4h	0.406	0.357	0.403	0.409	0.361
	5h	0.082	0.109	0.096	0.096	0.076		5h	0.534	0.483	0.422	0.558	0.477
	6h	0.084	0.114	0.1	0.1	0.08		6h	0.688	0.639	0.512	0.687	0.628
	7h	0.088	0.121	0.104	0.104	0.087		7h	0.739	0.692	0.522	0.724	0.673
	8h	0.09	0.128	0.109	0.11	0.097		8h	0.784	0.742	0.567	0.75	0.704
	9h	0.128	0.17	0.147	0.152	0.143		9h	0.843	0.802	0.643	0.8	0.753
	10h	0.158	0.207	0.178	0.186	0.178		10h	0.855	0.783	0.753	0.815	0.766
	11h	0.225	0.278	0.245	0.254	0.25		11h	0.854	0.728	0.639	0.83	0.775
	12h	0.325	0.375	0.339	0.357	0.351		12h	0.834	0.663	0.634	0.832	0.771
	AVE
		control	ozone
	1h	0.0826	0.0936
	2h	0.1212	0.0916
	3h	0.2236	0.0908
	4h	0.3872	0.0902
	5h	0.4948	0.0918
	6h	0.6308	0.0956
	7h	0.67	0.1008
	8h	0.7094	0.1068
	9h	0.7682	0.148
	10h	0.7944	0.1814
	11h	0.7652	0.2504
	12h	0.7468	0.3494
