# Supplementary material for: Ozone ultrafine bubble water inhibits the early formation of Candida albicans biofilms
Source: PLoS One. 2021 Dec 10;16(12):e0261180. doi: 10.1371/journal.pone.0261180 (PMC8664219; doi:10.1371/journal.pone.0261180)
Supplement: S4 File — (XLSX) [file pone.0261180.s004.xlsx]

## Sheet: CPH1
	Fig6: qRT-PCR analysis
	Sample Name	Target Name	Cт				2.5ng/ul 2ul cDNA	18s					Cph
	cont1	18rsRNA	9.37196				Sample	Threshold cycle				Sample	Threshold cycle
	cont1	18rsRNA	9.07233					1st	2nd	3rd	Average		1st	2nd	3rd	Average
	cont1	18rsRNA	8.96331				1	9.37196	9.07233	8.96331	9.13587	1	25.8232	25.9065	25.8793	21.1444
	cont2	18rsRNA	7.91557				2	7.91557	8.36017	8.47428	8.25	2	24.646	24.5363	24.5102	21.0131
	cont2	18rsRNA	8.36017				3	7.97587	8.00786	8.0752	8.01965	3	24.8773	24.4228	24.9194	20.9519
	cont2	18rsRNA	8.47428				4	0	0	0	0	4	0	0	0	20.5932
	cont3	18rsRNA	7.97587				5	8.92633	8.52817	8.92432	8.79294	5	22.6663	22.1745	22.1241	21.2369
	cont3	18rsRNA	8.00786				6	9.03931	9.3602	9.33521	9.24491	6	22.8721	22.654	22.7715	21.1522
	cont3	18rsRNA	8.0752				7	8.9071	9.16586	9.60514	9.22603	7	22.5519	22.16	22.4511	20.9504
							8	0	0	0	0	8	0	#REF!	#REF!	20.6919
	Sample 1	18rsRNA	8.92633				Sample	DCt			RE:
	Sample 1	18rsRNA	8.52817					1st	2nd	3rd	1st	2nd	3rd	Average	SD	Label
	Sample 1	18rsRNA	8.92432				1	16.6873	16.7707	16.7435	1.03276	0.974781	0.993328	1.00029	0.0296112	1
	Sample 2	18rsRNA	9.03931				2	16.396	16.2863	16.2602	1.26388	1.36373	1.38862	1.33875	0.0660169	2
	Sample 2	18rsRNA	9.3602				3	16.8577	16.4031	16.8997	0.917719	1.25761	0.891369	1.02223	0.204268	3
	Sample 2	18rsRNA	9.33521				4	0	0	0	108989	108989	108989	108989	0	4
	Sample 3	18rsRNA	8.9071				5	13.8734	13.3816	13.3311	7.26252	10.2122	10.5758	9.35019	1.81709	5
	Sample 3	18rsRNA	9.16586				6	13.6272	13.4091	13.5266	8.61355	10.0192	9.2357	9.28948	0.704356	6
	Sample 3	18rsRNA	9.60514				7	13.3258	12.934	13.225	10.6148	13.9271	11.3829	11.9749	1.73371	7
							8	0	#REF!	#REF!	108989	#REF!	#REF!	#REF!	#REF!	8
	cont1	CPH	25.8232
	cont1	CPH	25.9065
	cont1	CPH	25.8793
	cont2	CPH	24.646
	cont2	CPH	24.5363
	cont2	CPH	24.5102
	cont3	CPH	24.8773
	cont3	CPH	24.4228
	cont3	CPH	24.9194
	Sample 1	CPH	22.6663
	Sample 1	CPH	22.1745
	Sample 1	CPH	22.1241
	Sample 2	CPH	22.8721
	Sample 2	CPH	22.654
	Sample 2	CPH	22.7715
	Sample 3	CPH	22.5519
	Sample 3	CPH	22.16
	Sample 3	CPH	22.4511

## Sheet: EFG1
Sample Name	Target Name	Cт				2.5ng/ul 2ul cDNA	18s					Efg
cont1	18rsRNA	9.37196				Sample	Threshold cycle				Sample	Threshold cycle
cont1	18rsRNA	9.07233					1st	2nd	3rd	Average		1st	2nd	3rd	Average
cont1	18rsRNA	8.96331				1	9.37196	9.07233	8.96331	9.13587	1	24.6798	24.8727	24.5687	21.1444
cont2	18rsRNA	7.91557				2	7.91557	8.36017	8.47428	8.25	2	23.6861	23.9541	24.1001	21.0131
cont2	18rsRNA	8.36017				3	7.97587	8.00786	8.0752	8.01965	3	24.0096	23.9319	23.7405	20.9519
cont2	18rsRNA	8.47428				4	0	0	0	0	4	0	0	0	20.5932
cont3	18rsRNA	7.97587				5	8.92633	8.52817	8.92432	8.79294	5	22.8934	22.7596	22.7512	21.2369
cont3	18rsRNA	8.00786				6	9.03931	9.3602	9.33521	9.24491	6	23.0417	23.5435	23.6712	21.1522
cont3	18rsRNA	8.0752				7	8.9071	9.16586	9.60514	9.22603	7	23.3498	23.2295	23.5208	20.9504
						8	0	0	0	0	8	0	0	0	20.6919
Sample 1	18rsRNA	8.92633				Sample	DCt			RE:
Sample 1	18rsRNA	8.52817					1st	2nd	3rd	1st	2nd	3rd	Average	SD	Label
Sample 1	18rsRNA	8.92432				1	15.544	15.7369	15.4328	1.01908	0.891533	1.10067	1.00376	0.105405	1
Sample 2	18rsRNA	9.03931				2	15.4361	15.7041	15.8501	1.09821	0.911996	0.824219	0.944809	0.139913	2
Sample 2	18rsRNA	9.3602				3	15.99	15.9123	15.7208	0.748082	0.789476	0.901499	0.813019	0.0793718	3
Sample 2	18rsRNA	9.33521				4	0	0	0	48686	48686	48686	48686	0	4
Sample 3	18rsRNA	8.9071				5	14.1005	13.9666	13.9583	2.77164	3.04114	3.05874	2.95717	0.160921	5
Sample 3	18rsRNA	9.16586				6	13.7968	14.2986	14.4263	3.42092	2.41606	2.21139	2.68279	0.647379	6
Sample 3	18rsRNA	9.60514				7	14.1238	14.0035	14.2948	2.72728	2.96433	2.42243	2.70468	0.271655	7
						8	0	0	0	48686	48686	48686	48686	0	8
cont1	EFG	24.6798
cont1	EFG	24.8727
cont1	EFG	24.5687
cont2	EFG	23.6861
cont2	EFG	23.9541
cont2	EFG	24.1001
cont3	EFG	24.0096
cont3	EFG	23.9319
cont3	EFG	23.7405
Sample 1	EFG	22.8934
Sample 1	EFG	22.7596
Sample 1	EFG	22.7512
Sample 2	EFG	23.0417
Sample 2	EFG	23.5435
Sample 2	EFG	23.6712
Sample 3	EFG	23.3498
Sample 3	EFG	23.2295
Sample 3	EFG	23.5208

## Sheet: RAS1
Sample Name	Target Name	Cт				2.5ng/ul 2ul cDNA	18s					Ras
cont1	18rsRNA	9.37196				Sample	Threshold cycle				Sample	Threshold cycle
cont1	18rsRNA	9.07233					1st	2nd	3rd	Average		1st	2nd	3rd	Average
cont1	18rsRNA	8.96331				1	9.37196	9.07233	8.96331	9.13587	1	21.9576	22.0479	22.2584	21.1444
cont2	18rsRNA	7.91557				2	7.91557	8.36017	8.47428	8.25	2	20.8572	20.8692	20.6273	21.0131
cont2	18rsRNA	8.36017				3	7.97587	8.00786	8.0752	8.01965	3	20.7059	20.6343	20.6041	20.9519
cont2	18rsRNA	8.47428				4	0	0	0	0	4	0	0	0	20.5932
cont3	18rsRNA	7.97587				5	8.92633	8.52817	8.92432	8.79294	5	21.1788	20.9199	20.9052	21.2369
cont3	18rsRNA	8.00786				6	9.03931	9.3602	9.33521	9.24491	6	21.8701	21.3418	21.9527	21.1522
cont3	18rsRNA	8.0752				7	8.9071	9.16586	9.60514	9.22603	7	21.0455	21.2024	21.5079	20.9504
						8	0	0	0	0	8	0	0	0	20.6919
Sample 1	18rsRNA	8.92633				Sample	DCt			RE:
Sample 1	18rsRNA	8.52817					1st	2nd	3rd	1st	2nd	3rd	Average	SD	Label
Sample 1	18rsRNA	8.92432				1	12.8217	12.912	13.1226	1.09459	1.02818	0.888547	1.00377	0.105168	1
Sample 2	18rsRNA	9.03931				2	12.6072	12.6192	12.3773	1.27002	1.25949	1.48944	1.33965	0.12983	2
Sample 2	18rsRNA	9.3602				3	12.6862	12.6146	12.5844	1.20233	1.26352	1.29024	1.25203	0.0450654	3
Sample 2	18rsRNA	9.33521				4	0	0	0	7924.36	7924.36	7924.36	7924.36	0	4
Sample 3	18rsRNA	8.9071				5	12.3859	12.1269	12.1123	1.48064	1.77174	1.7898	1.68073	0.173515	5
Sample 3	18rsRNA	9.16586				6	12.6252	12.0969	12.7078	1.25428	1.80904	1.18449	1.41593	0.34222	6
Sample 3	18rsRNA	9.60514				7	11.8195	11.9764	12.2818	2.19257	1.96659	1.59133	1.91683	0.303694	7
						8	0	0	0	7924.36	7924.36	7924.36	7924.36	0	8
cont1	ras	21.9576
cont1	ras	22.0479
cont1	ras	22.2584
cont2	ras	20.8572
cont2	ras	20.8692
cont2	ras	20.6273
cont3	ras	20.7059
cont3	ras	20.6343
cont3	ras	20.6041
Sample 1	ras	21.1788
Sample 1	ras	20.9199
Sample 1	ras	20.9052
Sample 2	ras	21.8701
Sample 2	ras	21.3418
Sample 2	ras	21.9527
Sample 3	ras	21.0455
Sample 3	ras	21.2024
Sample 3	ras	21.5079

## Sheet: ALS1
Sample Name	Target Name	Cт				2.5ng/ul 2ul cDNA	18s					ALS1
cont1	18rsRNA	9.37501				Sample	Threshold cycle				Sample	Threshold cycle
cont1	18rsRNA	9.41362					1st	2nd	3rd	Average		1st	2nd	3rd	Average
cont1	18rsRNA	8.92118				1	9.37501	9.41362	8.92118	9.2366	1	18.8126	18.8861	18.6773	21.1444
cont2	18rsRNA	8.65461				2	8.65461	8.14212	8.37502	8.39058	2	17.9066	17.9133	17.9107	21.0131
cont2	18rsRNA	8.14212				3	7.92985	8.00483	8.13458	8.02309	3	17.7338	17.6381	17.7872	20.9519
cont2	18rsRNA	8.37502				4	0	0	0	0	4	0	0	0	20.5932
cont3	18rsRNA	7.92985				5	8.89688	7.70446	8.62781	8.40972	5	20.6548	19.7762	20.6662	21.2369
cont3	18rsRNA	8.00483				6	9.65845	9.23958	9.4208	9.43961	6	20.9558	20.7735	20.5707	21.1522
cont3	18rsRNA	8.13458				7	8.95855	9.41136	9.02105	9.13032	7	20.4448	20.7031	20.9345	20.9504
						8	0	0	0	0	8	0	0	0	20.6919
										ALS1
Sample 1	18rsRNA	8.89688				Sample	DCt			RE:
Sample 1	18rsRNA	7.70446					1st	2nd	3rd	1st	2nd	3rd	Average	SD	Label
Sample 1	18rsRNA	8.62781				1	9.57595	9.64949	9.44066	0.985833	0.936839	1.08276	1.00181	0.0742599	1
Sample 2	18rsRNA	9.65845				2	9.51602	9.52272	9.52011	1.02765	1.02288	1.02474	1.02509	0.00240209	2
Sample 2	18rsRNA	9.23958				3	9.71068	9.615	9.7641	0.897935	0.959511	0.865298	0.907581	0.0478412	3
Sample 2	18rsRNA	9.4208				4	0	0	0	752.406	752.406	752.406	752.406	0	4
Sample 3	18rsRNA	8.95855				5	12.2451	11.3665	12.2565	0.15	0.284975	0.153773	0.196249	0.0768619	5
Sample 3	18rsRNA	9.41136				6	11.5162	11.3339	11.1311	0.256874	0.291473	0.335465	0.294604	0.0393888	6
Sample 3	18rsRNA	9.02105				7	11.3145	11.5728	11.8041	0.295432	0.246999	0.210402	0.250944	0.0426521	7
						8	0	0	0	752.406	752.406	752.406	752.406	0	8
cont1	ALS１	18.8126
cont1	ALS１	18.8861
cont1	ALS１	18.6773
cont2	ALS１	17.9066
cont2	ALS１	17.9133
cont2	ALS１	17.9107
cont3	ALS１	17.7338
cont3	ALS１	17.6381
cont3	ALS１	17.7872
Sample 1	ALS１	20.6548
Sample 1	ALS１	19.7762
Sample 1	ALS１	20.6662
Sample 2	ALS１	20.9558
Sample 2	ALS１	20.7735
Sample 2	ALS１	20.5707
Sample 3	ALS１	20.4448
Sample 3	ALS１	20.7031
Sample 3	ALS１	20.9345

## Sheet: ALS3
Sample Name	Target Name	Cт				2.5ng/ul 2ul cDNA	18s					ALS3
cont1	18rsRNA	9.37501				Sample	Threshold cycle				Sample	Threshold cycle
cont1	18rsRNA	9.41362					1st	2nd	3rd	Average		1st	2nd	3rd	Average
cont1	18rsRNA	8.92118				1	9.37501	9.41362	8.92118	9.2366	1	21.8598	21.7748	21.628	21.1444
cont2	18rsRNA	8.65461				2	8.65461	8.14212	8.37502	8.39058	2	20.8945	20.8156	20.6076	21.0131
cont2	18rsRNA	8.14212				3	7.92985	8.00483	8.13458	8.02309	3	20.5225	20.4644	20.2691	20.9519
cont2	18rsRNA	8.37502				4	0	0	0	0	4	0	0	0	20.5932
cont3	18rsRNA	7.92985				5	8.89688	7.70446	8.62781	8.40972	5	22.3535	22.2249	22.2187	21.2369
cont3	18rsRNA	8.00483				6	9.65845	9.23958	9.4208	9.43961	6	22.4158	21.5612	22.5402	21.1522
cont3	18rsRNA	8.13458				7	8.95855	9.41136	9.02105	9.13032	7	22.2358	22.0047	22.3345	20.9504
						8	0	0	0	0	8	0	0	0	20.6919
Sample 1	18rsRNA	8.89688				Sample	DCt			RE:
Sample 1	18rsRNA	7.70446					1st	2nd	3rd	1st	2nd	3rd	Average	SD	Label
Sample 1	18rsRNA	8.62781				1	12.6232	12.5382	12.3914	0.929413	0.985807	1.09144	1.00222	0.0822498	1
Sample 2	18rsRNA	9.65845				2	12.5039	12.425	12.217	1.00953	1.06629	1.23167	1.1025	0.115411	2
Sample 2	18rsRNA	9.23958				3	12.4994	12.4413	12.2461	1.01273	1.05432	1.20711	1.09139	0.102358	3
Sample 2	18rsRNA	9.4208				4	0	0	0	5863.78	5863.78	5863.78	5863.78	1.1139e-12	4
Sample 3	18rsRNA	8.95855				5	13.9438	13.8152	13.809	0.372124	0.406807	0.408572	0.395834	0.0205525	5
Sample 3	18rsRNA	9.41136				6	12.9762	12.1216	13.1006	0.72768	1.31585	0.667602	0.903712	0.358187	6
Sample 3	18rsRNA	9.02105				7	13.1054	12.8744	13.2042	0.665345	0.780905	0.621338	0.689196	0.0824139	7
						8	0	0	0	5863.78	5863.78	5863.78	5863.78	1.1139e-12	8
cont1	als	21.8598
cont1	als	21.7748
cont1	als	21.628
cont2	als	20.8945
cont2	als	20.8156
cont2	als	20.6076
cont3	als	20.5225
cont3	als	20.4644
cont3	als	20.2691
Sample 1	als	22.3535
Sample 1	als	22.2249
Sample 1	als	22.2187
Sample 2	als	22.4158
Sample 2	als	21.5612
Sample 2	als	22.5402
Sample 3	als	22.2358
Sample 3	als	22.0047
Sample 3	als	22.3345
